# Supplementary material for: Liver Impairment—The Potential Application of Volatile Organic Compounds in Hepatology
Source: Metabolites. 2021 Sep 11;11(9):618. doi: 10.3390/metabo11090618 (PMC8471934; doi:10.3390/metabo11090618)
Supplement: Supplementary file 1 [file metabolites-11-00618-s001.zip]

Archive with 1 entries (1 files):
- metabolites-1380162-supplementary.pdf
